# Supplementary material for: F-18-fluoro-2-deoxyglucose positron emission tomography (PET) and PET/computed tomography imaging in primary staging of patients with malignant melanoma: a systematic review
Source: Syst Rev. 2012 Dec 13;1:62. doi: 10.1186/2046-4053-1-62 (PMC3536719; doi:10.1186/2046-4053-1-62)
Supplement: Additional file 1 — Characteristics of included studies. Table provides all informations concerning characteristics of included studies. [file 2046-4053-1-62-S1.xls]

## Sheet: Tabelle1
Comparison (Study, Year)	No. of Pat. Evalu.	Gender m/f	Age [y] arithmetic average, median range	Indextest	Referencetest	Stage of Disease	Localization of primary tumor
Rinne et al. 1998	52	n/a	n/a	PET	Histology and/or clinical radiology follow-up	AJCC I-II	n/a
Acland et al. 2001	50	27/23	53 (26-89)	PET	Sentinel node biopsy and clinical follow-up of 13 months	AJCC I-III	n/a
Crippa et al. 2000	38	n/a	47 (19-75)	PET	Lymph node dissection plus histopathology	n/a	n/a
Eigtved et al. 2000	38	19/19	56 (21-80)	PET	Histology and clinical follow-up	AJCC	n/a
						II: n=27
						III: n=11
Klein et al. 2000	17	12//5	n/a (25-75)	PET	Sentinel node biopsy and clinical follow-up to 22 months	n/a	n/a
Belhocine et al 2002	21	10//11	58 (39-78)	PET	Sentinel node biopsy and clinical follow-up of 12 months	AJCC I-II	n/a
Reinhardt et al. 2002	67	47/20	56 (18-85)	PET	Clinical, conventional images and/or biopsy, clinical follow-up ≥ 6 months	n/a	n/a
Fink et al. 2004	48	25/23	54 (21-83)	PET	Sentinel node biopsy and clinical follow-up of 12 months	AJCC I-II	n/a
Hafner et al. 2004	100	55/45	55.5 (18-79)	PET	Histopathology and clinical follow-up of 6 und 12 months	AJCC II-IV	n/a
Vereecken et al. 2005	43	20/23	53.2 (22-78)	PET	Sentinel node biopsy	AJCC I-III	n/a
Brady et al. 2006	103	48/55	60	PET	Histopathology and/or clinical radiological follow-up	AJCC III-IV	n/a
Maubec et al. 2007	25	15//10	n/a; 60; 14 to 87	PET/CT	Sentinel node biopsy consecutively evaluation or clinical follow-up	mean Breslow tumor depth > 4 mm	Extremity: n=8
							Trunk: n=8
							Head and neck: n=9
Strobel et al. 2007	124	59/65	n/a; 54,4; 15 to 82	PET/CT and dedicated CT	Histology, conventional images and/or clinical follow-up	n/a	n/a
Singh et al. 2008	52	36/16	61; 55, 17 to 76	PET/CT	Sentinel node biopsy (guided by lymph scintigraphy) plus histology	Tumor size in mm Breslow	Extremity: n=23
						1.0-2,0: n=28	Trunk: n=16
						2.01-4: n=12	Head and neck: n=13
						>4: n=12
Bastiaannet et al. 2009	251	152/99	76 patients <50;99	PET and CT	Cytology or histology and/or clinical follow-up of ≥ 6 months	Tumor size in mm Breslow	Head and neck: n=29
			Patients 50-65; 76			≤1,0: n=32	Upper extremity: n=26
			Patients > 65			1.0-2.0: n=73	Lower extremity: n=88
						≥ 2.0: n=129	Trunk: n=93
						carcinoma of unknown primary: n=15	Unknown: n=15
						n/a: n=2
Veit-Haibach et al. 2009	56	27/29	63.5; 62; 23 to 86	PET/CT, PET only and CT	Histology and clinical follow-up	AJCC:	Upper extremity: n=14
						Ia: n=11	Lower extremity: n=17
						Ib: n=12	Trunk: n=23
						IIa: n=9	Head and neck: n=2
						IIb: n=4
						IIc: n=2
						III: n=4
						IV: n=14
Aukema et al. 2010	70	37/33	58	PET/CT	Fine needle aspiration or histological biopsy, additional images and/or clinical course	AJCC III-IV	Upper extremity: n=4
							Lower extremity: n=37
							Trunk: n=19
							Head and neck: n=9
							Unknown primary: n=1
